# Supplementary material for: IUP-BERT: Identification of Umami Peptides Based on BERT Features
Source: Foods. 2022 Nov 21;11(22):3742. doi: 10.3390/foods11223742 (PMC9689418; doi:10.3390/foods11223742)
Supplement: Supplementary file 1 [file foods-11-03742-s001.zip]

Archive with 1 entries (1 files):
- foods-1959144-supplementary.pdf
